# Supplementary material for: Effect of cold atmospheric plasma treatment on the metabolites of human leukemia cells
Source: Cancer Cell Int. 2019 May 17;19:135. doi: 10.1186/s12935-019-0856-4 (PMC6525389; doi:10.1186/s12935-019-0856-4)
Supplement: Supplementary file 1 — Additional file 1: Table S1. Metabolite mapping. [file 12935_2019_856_MOESM1_ESM.xlsx]

## Sheet: file explanation
表头名称

## Sheet: Metabolite Mapping
id
