# Supplementary material for: Effect of cold atmospheric plasma treatment on the metabolites of human leukemia cells
Source: Cancer Cell Int. 2019 May 17;19:135. doi: 10.1186/s12935-019-0856-4 (PMC6525389; doi:10.1186/s12935-019-0856-4)
Supplement: Supplementary file 2 — Additional file 2: Table S2. Differential metabolites. [file 12935_2019_856_MOESM2_ESM.xlsx]

## Sheet: file explanation
表头名称	描述
id	该物质在本次定性分析中的唯一数据编号
Peak	定性分析得到的物质名称
Similarity	定性分析中该物质与标准库中物质的匹配程度，取值[0, 1000], 越高说明定性出的物质越准确
rt	该物质的色谱保留时间
Count	该物质在所有实验组中检测到的次数
Mass	物质特征离子的质荷比
MEAN OO	该物质在该组对比内的一个实验组的相对定量值均值
MEAN XX	该物质在该组对比内的另一个实验组的相对定量值均值
VIP	该物质在该组对比的OPLS-DA模型得到的变量投影重要度
P-VALUE	该物质在该组对比的t检验得到的P值，P值 = 假设是正确但是被拒绝的概率 = 阴性结果个数/结果总个数，是对与样本数据的一个检验概率
Q-VALUE	假设检验统计量（P值）经多重假设检验校正之后的结果，Q值 = 被拒绝但却是正确的概率 = 假阳性结果个数/推测为阳性结果的个数，是对统计检验得到的推论的一种检验概率，对P值的再统计
FOLD CHANGE	该物质在该组对比两组实验间的倍数关系
LOG_FOLDCHANGE	FOLD CHANGE取以2为底的对数
	本次差异代谢物筛选条件为VIP大于1且P-value小于0.05

## Sheet: Surface-Con
id	Peak	Similarity	rt	Count	Mass	MEAN Surface	MEAN Con	VIP	P-VALUE	Q-VALUE	FOLD CHANGE	LOG_FOLDCHANGE
134	valine	971	9.55206,0	15	144	0.0120415	0.00262388	1.81213	0.000793318	0.00589461	4.5892	2.19824
319	creatine	959	14.0313,0	5	115	7.10008e-10	0.00763326	1.86073	5.78134e-06	0.000279104	9.3015e-08	-23.358
703	Dioctyl phthalate	959	23.5481,0	15	149	0.00208474	0.00125276	1.39739	0.0293009	0.046336	1.66412	0.734759
188	proline	954	10.748,0	15	142	0.0414639	0.0750162	1.42813	0.00779044	0.0259815	0.552733	-0.855346
808	Adenosine 5-monophosphate	951	27.2338,0	15	315	0.0064192	0.0020493	1.67713	0.000836746	0.00603253	3.13239	1.64727
231	L-Allothreonine 1	945	11.8693,0	15	219	0.00986451	0.00346412	1.85146	1.97071e-05	0.000609145	2.84762	1.50976
216	serine 1	944	11.5362,0	15	218	0.0125739	0.00327102	1.7525	0.00516382	0.0203765	3.84404	1.94263
468	mannose 1	938	17.7573,0	15	319	0.00617869	0.000920429	1.7844	0.00185921	0.0097961	6.71285	2.74692
303	aspartic acid 1	936	13.6378,0	15	232	0.0186243	0.0134777	1.34991	0.0445646	0.0588979	1.38186	0.466616
370	N-acetyl-L-aspartic acid 1	933	15.2754,0	15	158	0.00170242	0.00127386	1.5001	0.00459323	0.018918	1.33643	0.418381
546	myo-inositol	927	19.7336,0	14	291	0.0073295	0.0101354	1.50629	0.00522142	0.0205176	0.723157	-0.46762
631	glucose-6-phosphate 1	923	21.6653,0	15	387	0.00956726	0.00224331	1.51235	0.00594159	0.0222364	4.2648	2.09248
403	putrescine 2	920	16.1298,0	15	174	0.000269702	0.00107073	1.06075	0.00100321	0.00651963	0.251887	-1.98915
157	benzoic acid	910	10.1358,0	15	179	9.50009e-05	0.00010908	1.28043	0.0359629	0.051804	0.870929	-0.199373
457	fructose 1	909	17.4898,0	15	103	0.00130935	0.000431523	1.55889	0.00931736	0.0285104	3.03424	1.60134
356	phenylalanine 1	905	14.9111,0	15	218	0.00457244	0.00150535	1.81357	0.000611059	0.00521005	3.03745	1.60286
764	5'-methylthioadenosine 1	905	25.3837,0	15	236	0.000408616	0.000298079	1.69036	0.000310672	0.00349959	1.37083	0.45505
374	taurine	904	15.3827,0	15	326	0.0133091	0.00334305	1.57071	0.0139473	0.0341382	3.98113	1.99318
320	creatine	902	14.035,0	6	115	0.00279164	8.40248e-10	1.50997	0.0209069	0.0395134	3.3224e+06	21.6638
482	gluconic acid 2	876	18.0704,0	15	217	0.00156981	0.00085991	1.57818	0.0117794	0.0318125	1.82555	0.86833
179	Isoleucine	867	10.6065,0	7	158	3.77787e-05	0.000177262	1.29346	0.000715779	0.00562613	0.213123	-2.23024
109	Methyl Phosphate	856	9.03306,0	15	241	0.00363652	0.0156133	1.69188	1.77181e-05	0.000577329	0.232912	-2.10214
321	L-cysteine	856	14.0384,0	15	220	0.00404525	0.00237678	1.64766	0.00739518	0.025251	1.70199	0.76722
481	lysine	840	18.0623,0	15	174	0.00249651	0.000683139	1.82081	1.4246e-06	0.000160474	3.65447	1.86966
512	pantothenic acid	824	18.7527,0	15	291	6.11648e-05	3.88407e-05	1.43619	0.0074488	0.0253522	1.57476	0.655132
148	norvaline	822	9.88856,0	15	144	0.000139304	7.67271e-05	1.53688	0.0354415	0.0514057	1.81558	0.86043
475	Phenaceturic acid 2	804	17.889,0	9	91	0.000225072	8.40248e-10	1.50826	0.0193621	0.0384047	267864	18.0311
493	pentadecanoic acid	796	18.3661,0	15	117	0.000335125	0.000189409	1.52862	0.0287308	0.045944	1.76932	0.823192
528	methyl heptadecanoate	795	19.1764,0	15	87	0.000406375	0.00027229	1.46602	0.0173731	0.0370396	1.49243	0.577667
500	1-Hexadecanol	785	18.4862,0	15	299	0.000104952	0.000140497	1.22762	0.0407177	0.0557658	0.747009	-0.420803
296	unknown	760	13.4188,0	15	179	0.00106666	0.00173355	1.19395	0.0165274	0.0363952	0.615303	-0.700632
212	fumaric acid	744	11.4465,0	15	245	0.000235899	0.000369181	1.3033	0.0255255	0.0435649	0.638981	-0.646156
262	D-erythronolactone 1	741	12.5048,0	15	247	7.799e-05	9.61182e-05	1.47381	0.0107749	0.0305637	0.811396	-0.301521
302	methionine 1	737	13.6291,0	9	237	2.72368e-05	8.40248e-10	1.86033	2.74968e-05	0.000734781	32415.2	14.9844
96	3-hydroxybutyric acid	729	8.77128,0	15	147	0.000126627	5.31351e-05	1.68044	0.00890372	0.0278675	2.38311	1.25285
395	fucose 1	724	15.9469,0	15	117	0.00213349	0.00128539	1.29244	0.0284968	0.0457804	1.6598	0.731006
194	2,3-Dihydroxypyridine	710	10.9557,0	8	240	1.8169e-05	0.000124206	1.53318	0.00329751	0.0151118	0.146281	-2.77319
368	xylose 2	710	15.2365,0	15	103	0.000639042	0.000935694	1.40207	0.00977139	0.0291838	0.68296	-0.550127
292	Threitol	700	13.31,0	15	217	7.47513e-05	2.64521e-05	1.80219	0.00128569	0.00762595	2.82591	1.49872
715	unknown	653	23.7473,0	15	369	7.26051e-05	5.80809e-05	1.28873	0.0310161	0.0477892	1.25007	0.322006
837	Stigmasterol	641	28.8327,0	15	105	0.000126321	6.29622e-05	1.65205	0.0107975	0.0305931	2.0063	1.00453
338	unknown	634	14.466,0	4	303	7.10008e-10	8.40248e-10	1.3783	0.0201535	0.0388963	0.844997	-0.242981
786	Galactinol 3	629	26.3722,0	13	103	5.92444e-05	0.000200887	1.04546	0.0108854	0.0307071	0.294914	-1.76163
831	Zymosterol 2	625	28.4463,0	10	255	5.69995e-05	8.23653e-06	1.54329	0.000935065	0.00631986	6.92033	2.79084
420	glutamine 1	622	16.5525,0	15	156	0.000236165	2.26154e-05	1.5042	0.0499003	0.0628959	10.4427	3.38442
553	Analyte 629	620	19.9594,0	7	87	0.00209799	8.40248e-10	1.51404	0.018396	0.0377662	2.49687e+06	21.2517
232	unknown	596	11.8744,0	9	240	0.000157859	2.75188e-05	1.53342	0.00209056	0.0107042	5.7364	2.52015
407	Orotic acid	596	16.2126,0	7	254	7.30763e-05	3.1241e-06	1.20365	0.0185889	0.0378972	23.3912	4.54789
830	unknown	583	28.4451,0	7	255	7.10008e-10	3.8609e-05	1.8606	5.45825e-06	0.000274167	1.83897e-05	-15.7307
712	unknown	582	23.6921,0	15	91	0.00143792	0.000483263	1.56826	0.0278721	0.0453365	2.97543	1.5731
576	noradrenaline	580	20.3978,0	15	174	7.87582e-05	3.72715e-05	1.59844	0.00125243	0.00749793	2.11309	1.07936
474	unknown	542	17.8519,0	12	160	3.01755e-05	5.37977e-06	1.3161	0.00372066	0.0164458	5.60907	2.48776
708	2-Monopalmitin	539	23.6182,0	15	259	0.000297359	0.000924345	1.41449	0.020288	0.0389773	0.321697	-1.63623
589	L-kynurenine 1	536	20.6453,0	3	192	7.10008e-10	8.40248e-10	1.3783	0.0201535	0.0388963	0.844997	-0.242981
100	4-HYDROXYPYRIDINE	535	8.85102,0	9	152	1.81123e-05	8.90873e-05	1.15173	0.0423541	0.0571254	0.20331	-2.29825
149	pyrophosphate 2	532	9.93095,0	7	110	2.10736e-06	3.02197e-05	1.18979	0.0278164	0.0452964	0.0697347	-3.84198
470	unknown	531	17.7778,0	15	204	0.00722318	0.0036728	1.53578	0.0108984	0.0307239	1.96667	0.975755
343	beta-Glutamic acid 1	529	14.5896,0	15	188	0.00317288	0.00195596	1.20264	0.0366631	0.0523304	1.62216	0.697915
833	4-Cholesten-3-one 3	524	28.6103,0	15	159	4.00381e-05	0.000135306	1.51679	0.000598769	0.00515654	0.295908	-1.75678
156	oxamic acid	514	10.065,0	5	147	0.00039272	8.40248e-10	1.52224	0.0336591	0.0500014	467385	18.8343
826	unknown	511	28.2992,0	7	158	3.24652e-06	3.75117e-05	1.5655	6.53146e-05	0.00129837	0.086547	-3.53037
838	cholic acid	510	28.9311,0	15	383	0.000192091	0.000784163	1.62708	9.07637e-05	0.00163177	0.244964	-2.02936
416	3,6-Anhydro-D-galactose 4	509	16.4906,0	13	332	2.88591e-05	2.53386e-06	1.24513	2.22034e-06	0.000187584	11.3894	3.50962
654	Analyte 741	508	22.2817,0	7	103	3.70432e-05	0.000192668	1.2799	0.00155734	0.0086385	0.192265	-2.37884
85	3-Hydroxypropionic acid 1	503	8.50883,0	15	147	0.0204849	0.0352218	1.74678	5.66995e-05	0.00118406	0.581597	-0.781909
483	unknown	502	18.0808,0	14	205	0.000609033	0.000488729	1.16264	0.0477116	0.0613016	1.24616	0.317486
610	unknown	491	21.1694,0	3	196	7.10008e-10	8.40248e-10	1.3783	0.0201535	0.0388963	0.844997	-0.242981
607	Analyte 687	488	21.1273,0	15	315	0.00132593	0.000355477	1.39108	0.00135051	0.00786875	3.72999	1.89917
742	cellobiose 1	488	24.5394,0	15	205	0.000120548	0.000391488	1.7163	1.92487e-05	0.000602106	0.307922	-1.69936
234	3-Methylamino-1,2-propanediol 2	473	11.8964,0	15	137	0.000311773	0.000116139	1.48917	0.0288563	0.046031	2.68447	1.42464
517	Galactonic acid	466	18.8701,0	15	318	2.07974e-05	4.3295e-05	1.42257	0.0176487	0.0372408	0.480365	-1.0578
172	thymidine 1	464	10.4603,0	5	170	7.10008e-10	1.06786e-05	1.85907	0.00207076	0.0106285	6.64886e-05	-13.8765
776	piceatannol 1	460	25.9075,0	4	205	7.10008e-10	9.71727e-06	1.51556	0.0215524	0.0401312	7.30666e-05	-13.7404
700	unknown	450	23.4867,0	14	301	5.23212e-05	7.24371e-07	1.34366	0.0235275	0.0419129	72.2298	6.17452
299	unknown	447	13.5176,0	6	267	7.10008e-10	2.50112e-05	1.5146	0.0171897	0.0369033	2.83875e-05	-15.1044
630	unknown	446	21.6148,0	8	174	1.52711e-05	7.69138e-05	1.51417	0.00807828	0.0264925	0.198549	-2.33243
89	unknown	441	8.60056,0	15	234	2.47266e-05	4.04536e-05	1.60115	0.000422279	0.00424969	0.611233	-0.710206
328	N-Methyl-L-glutamic acid 2	440	14.2173,0	15	202	0.000232942	0.000181711	1.29245	0.0349066	0.0509912	1.28193	0.358321
801	Sucrose-6-Phosphate	439	26.8964,0	14	255	3.65068e-05	1.78327e-05	1.14778	0.0139404	0.0341315	2.04718	1.03364
282	unknown	437	12.9811,0	15	71	0.0176398	0.0119253	1.5889	0.0171897	0.0369034	1.47919	0.564806
301	unknown	436	13.5341,0	15	188	0.0211612	0.0488781	1.46595	0.00257557	0.0125941	0.432939	-1.20776
369	unknown	435	15.2957,0	6	234	7.10008e-10	6.59506e-05	1.5252	0.0165927	0.0364465	1.07658e-05	-16.5032
463	panthenol 1	429	17.6156,0	14	233	0.000216296	0.000142974	1.29491	0.0346846	0.0508175	1.51284	0.597256
806	guanosine-5'-monophosphate	428	27.0968,0	15	169	0.000232104	0.000116083	1.54114	0.00440981	0.0184267	1.99946	0.999612
613	unknown	427	21.2868,0	9	268	2.38095e-05	5.34008e-06	1.29762	0.0265569	0.0443646	4.45863	2.1566
634	glutathione 2	415	21.7268,0	15	123	0.000811849	0.000159356	1.74538	0.00896551	0.0279654	5.09455	2.34895
492	conduritol b epoxide 2	412	18.3437,0	15	315	7.74712e-05	4.65359e-05	1.34978	0.0155992	0.0356373	1.66476	0.735314
835	Corticosterone 2	406	28.7685,0	10	188	6.49215e-05	8.40248e-10	1.85748	0.00763001	0.0256892	77264.6	16.2375
185	unknown	401	10.6892,0	15	341	4.84575e-05	7.24276e-05	1.33085	0.030841	0.0476368	0.669047	-0.579821
684	Analyte 778	395	23.0769,0	15	205	0.000391332	0.000767013	1.61472	0.000878724	0.00615968	0.510202	-0.97086
834	luteolin	395	28.6655,0	8	89	2.83308e-06	4.08515e-05	1.5756	0.000241607	0.00301533	0.0693507	-3.84995
827	unknown	392	28.3063,0	13	345	3.64406e-05	0.000212234	1.11963	0.000109871	0.001843	0.1717	-2.54204
337	phenylpyruvate	387	14.4422,0	11	116	9.30489e-05	1.05481e-06	1.66501	0.0364721	0.0521878	88.2138	6.46293
108	Analyte 126	386	9.02239,0	15	221	0.00026485	0.000474414	1.36079	0.00474133	0.0193045	0.558268	-0.840969
769	Analyte 871	386	25.6048,0	15	169	0.00374829	0.0019304	1.61566	0.00171797	0.00921532	1.94171	0.957331
532	N-Carbamylglutamate 4	379	19.2941,0	13	173	0.00136488	0.00408987	1.55611	0.00074312	0.00572427	0.333721	-1.58328
459	Allo-inositol	376	17.5355,0	15	318	2.96505e-05	4.12425e-05	1.4289	0.0120687	0.0321502	0.718932	-0.476073
496	D-galacturonic acid 2	375	18.4274,0	15	156	0.000233148	0.000170368	1.21479	0.0344956	0.0506688	1.3685	0.452595
432	unknown	372	16.8371,0	9	174	4.16383e-05	3.94178e-06	1.5658	0.000210815	0.00277021	10.5633	3.40099
785	unknown	370	26.3021,0	6	169	7.10008e-10	6.92309e-05	1.54218	0.0191892	0.0382936	1.02556e-05	-16.5732
84	unknown	354	8.49958,0	8	308	5.37451e-06	8.40248e-10	1.47362	0.0177683	0.0373269	6396.33	12.643
114	Analyte 133	350	9.15131,0	7	230	1.49507e-06	1.02922e-05	1.53478	0.000791275	0.00588791	0.145263	-2.78326
241	DL-Anabasine 1	350	12.0651,0	15	239	1.27061e-05	2.15974e-05	1.4778	0.00163297	0.00890187	0.588317	-0.765334
522	unknown	350	18.9551,0	8	55	7.10008e-10	0.000227914	1.86094	0.000154909	0.00230116	3.11524e-06	-18.2922
842	Cholestane-3,5,6-triol, (3?5?6?-	350	29.3267,0	8	246	1.94233e-05	8.40248e-10	1.50697	0.0310141	0.0477875	23116.1	14.4966
341	threo-beta-hyrdoxyaspartate 2	349	14.5486,0	3	216	7.10008e-10	8.40248e-10	1.3783	0.0201535	0.0388963	0.844997	-0.242981
354	unknown	348	14.8691,0	10	262	0.000225894	5.13098e-06	1.31377	0.0147858	0.034925	44.0256	5.46027
814	Analyte 926	348	27.6037,0	15	169	0.000434981	0.000172089	1.63218	0.0237732	0.0421238	2.52765	1.3378
217	unknown	344	11.5457,0	15	241	0.00414287	0.00150001	1.50589	0.0169102	0.0366921	2.76189	1.46565
540	unknown	343	19.5391,0	15	107	0.000197034	0.000834286	1.6396	5.27355e-05	0.0011275	0.236171	-2.0821
803	cholecalciferol	343	27.0531,0	15	328	0.000207186	0.000155106	1.23514	0.0470541	0.0608105	1.33577	0.417668
105	Analyte 123	340	8.97729,0	8	190	2.48278e-05	8.40248e-10	1.47613	0.0265127	0.0443311	29548.1	14.8508
710	unknown	339	23.6565,0	8	97	7.59196e-05	0.000352748	1.52548	0.0248535	0.043025	0.215223	-2.21609
722	Analyte 817	327	23.9477,0	14	91	0.000713049	6.43179e-05	1.07439	1.1034e-06	0.000147078	11.0863	3.47071
115	Analyte 134	325	9.17871,0	11	116	8.3421e-06	2.62678e-05	1.25994	0.0110843	0.0309615	0.317579	-1.65481
418	unknown	325	16.5269,0	11	314	2.4466e-05	3.20874e-06	1.14508	0.0224493	0.0409598	7.6248	2.9307
718	phytosphingosine 1	324	23.8075,0	14	206	0.000154529	1.93852e-05	1.05793	4.23725e-08	1.43192e-05	7.97151	2.99485
249	unknown	322	12.2408,0	15	270	0.000441231	0.000139466	1.70482	0.0129444	0.0331189	3.16371	1.66162
366	4-Hydroxyquinoline	322	15.1995,0	10	91	0.000208995	8.40248e-10	1.86025	0.000448603	0.00440387	248730	17.9242
446	S-carboxymethylcysteine 2	322	17.1995,0	5	218	7.10008e-10	8.40248e-10	1.3783	0.0201535	0.0388963	0.844997	-0.242981
572	d-Glucoheptose 2	322	20.3173,0	4	218	7.10008e-10	1.1765e-05	1.53413	0.0239861	0.0423047	6.03492e-05	-14.0163
798	unknown	319	26.6892,0	15	119	9.98349e-05	6.06237e-05	1.23422	0.0373883	0.0528656	1.6468	0.719663
829	Coprostan-3-one	319	28.4345,0	5	110	0.000209755	8.40248e-10	1.51934	0.0364664	0.0521835	249634	17.9295
763	4',7-dihyroxyflavanone 2	312	25.3574,0	13	398	4.83672e-06	2.49022e-05	1.51625	0.0121545	0.0322487	0.194229	-2.36417
95	benzyl alcohol	311	8.76491,0	9	176	2.04601e-05	8.40248e-10	1.52783	0.0289298	0.0460818	24350.1	14.5716
779	unknown	307	26.0488,0	9	71	7.10008e-10	2.20724e-05	1.86094	0.00034586	0.00375471	3.21673e-05	-14.924
197	Analyte 231	305	11.019,0	14	341	9.71358e-06	3.17448e-05	1.21771	0.0183623	0.0377431	0.30599	-1.70845
744	xanthosine	304	24.5655,0	11	221	7.32602e-06	2.47954e-05	1.21967	0.00697529	0.0244359	0.295459	-1.75897
690	unknown	302	23.2009,0	10	173	1.08374e-05	1.38145e-06	1.13742	0.0165723	0.0364305	7.84494	2.97176
749	unknown	297	24.835,0	12	97	2.18121e-05	5.20587e-06	1.10266	0.000121963	0.00196265	4.18991	2.06692
233	resorcinol	295	11.8775,0	4	240	7.10008e-10	0.000119153	1.52447	0.0168496	0.0366457	5.9588e-06	-17.3565
454	2,6-Diaminopimelic acid 2	295	17.3943,0	9	174	7.10008e-10	0.000371956	1.86075	0.000979572	0.0064521	1.90885e-06	-18.9989
456	unknown	294	17.4508,0	15	145	0.000130027	9.106e-05	1.61054	0.00134523	0.00784928	1.42792	0.513916
501	3,5-Dihydroxyphenylglycine 1	293	18.5198,0	13	283	3.75438e-05	1.26677e-05	1.22509	0.0373001	0.0528011	2.96373	1.56742
268	unknown	290	12.6099,0	13	160	3.26701e-05	0.00017743	1.13319	0.00021614	0.0028093	0.18413	-2.44121
277	3-hydroxybenzaldehyde	290	12.8534,0	15	252	0.000448552	0.000665982	1.27263	0.0191593	0.0382743	0.67352	-0.570208
471	Analyte 535	286	17.792,0	14	122	7.61479e-05	0.000240885	1.25225	0.0220495	0.0405946	0.316117	-1.66147
441	alpha-D-glucosamine 1-phosphate	285	17.0818,0	6	160	0.000193273	8.40248e-10	1.85896	0.00163356	0.00890388	230019	17.8114
672	unknown	277	22.8226,0	9	229	1.67431e-05	0.000256497	1.21528	0.0186921	0.0379666	0.0652758	-3.93731
612	unknown	276	21.222,0	7	107	7.10008e-10	4.05393e-05	1.54203	0.0199367	0.0387643	1.75141e-05	-15.8011
637	unknown	276	21.806,0	4	217	7.10008e-10	8.40248e-10	1.3783	0.0201535	0.0388963	0.844997	-0.242981
346	unknown	274	14.677,0	15	156	0.00196174	0.00136467	1.286	0.0390026	0.0542949	1.43752	0.523577
746	dihydrotestosterone	274	24.6164,0	7	129	3.37942e-05	0.000188484	1.51911	0.00691143	0.0243082	0.179295	-2.47959
761	Cetadiol 1	274	25.315,0	3	191	7.10008e-10	8.40248e-10	1.3783	0.0201535	0.0388963	0.844997	-0.242981
122	Analyte 142	270	9.25422,0	15	221	0.000167584	0.000315355	1.32838	0.0151825	0.0352784	0.531415	-0.912089
573	unknown	270	20.3386,0	7	204	7.10008e-10	0.000121559	1.86048	0.000172339	0.00246001	5.84087e-06	-17.3854
138	Analyte 162	267	9.64556,0	3	172	7.10008e-10	8.40248e-10	1.3783	0.0201535	0.0388963	0.844997	-0.242981
535	Analyte 605	264	19.3853,0	9	107	2.70526e-05	0.000224564	1.55688	0.0002948	0.00339684	0.120467	-3.05329
618	unknown	264	21.3503,0	6	107	7.10008e-10	0.000217828	1.86073	1.99445e-05	0.000612727	3.25948e-06	-18.2269
59	Analyte 67	262	7.59304,0	14	173	3.23423e-05	4.74117e-05	1.62532	0.000840683	0.00604463	0.682158	-0.551822
445	Analyte 507	258	17.1838,0	15	318	3.74028e-05	4.93082e-05	1.41595	0.0121859	0.0322845	0.758552	-0.398681
239	unknown	252	12.0485,0	4	151	2.05959e-05	8.40248e-10	1.5068	0.0270287	0.0447193	24511.6	14.5812
383	phthalic acid	252	15.6492,0	15	174	0.000147246	4.68048e-06	1.76062	0.0367476	0.0523933	31.4597	4.97543
388	unknown	251	15.7601,0	10	257	0.000100658	8.40248e-10	1.8608	0.0041034	0.0175733	119795	16.8702
581	Analyte 657	250	20.4512,0	13	381	0.000105875	1.76069e-05	1.15011	0.00307264	0.0143621	6.01325	2.58814
202	Analyte 236	249	11.1671,0	10	156	7.10008e-10	2.15817e-05	1.86057	3.11153e-05	0.000782662	3.28987e-05	-14.8916
401	(2R)-2-amino-3-phosphonopropanoic acid 1	243	16.067,0	10	159	2.34512e-05	0.00024384	1.30469	0.0204725	0.0390871	0.0961747	-3.3782
504	Analyte 570	240	18.6111,0	15	156	0.000229966	0.000140358	1.30085	0.0201533	0.0388962	1.63842	0.712305
444	Quinaldic Acid	236	17.1693,0	15	87	0.000249213	0.000118959	1.75501	0.000186676	0.00258166	2.09496	1.06692
510	unknown	231	18.7362,0	5	87	1.08723e-05	7.24522e-05	1.13555	0.019484	0.0384821	0.150062	-2.73637
291	Analyte 336	228	13.2859,0	8	218	4.3781e-05	8.40248e-10	1.52035	0.0203303	0.0390026	52104.8	15.6691
191	Analyte 223	226	10.8548,0	7	239	3.20444e-06	3.27929e-05	1.17418	0.0215989	0.0401749	0.0977175	-3.35524
177	butyraldehyde 3	224	10.5489,0	8	146	2.54132e-06	1.59982e-05	1.16476	0.0230298	0.0414786	0.158851	-2.65426
523	Guanidinosuccinic acid 3	224	19.0106,0	15	297	3.56183e-05	9.32099e-05	1.69401	0.00511887	0.0202656	0.38213	-1.38786
79	Analyte 90	222	8.35458,0	8	209	4.721e-06	2.66919e-05	1.49755	0.00382585	0.0167628	0.17687	-2.49924
494	unknown	220	18.3786,0	3	240	7.10008e-10	8.40248e-10	1.3783	0.0201535	0.0388963	0.844997	-0.242981
225	Analyte 261	218	11.673,0	10	102	0.000170772	8.40248e-10	1.85998	3.37077e-05	0.000813649	203240	17.6328
192	unknown	216	10.8602,0	4	141	7.10008e-10	9.01862e-05	1.53184	0.0272362	0.0448731	7.87269e-06	-16.9547
792	Analyte 898	212	26.4662,0	11	327	4.7392e-05	7.14129e-06	1.53678	0.0150363	0.0351495	6.63634	2.73039
431	5-Aminoimidazole-4-carboxamide	211	16.8294,0	4	301	7.10008e-10	8.40248e-10	1.3783	0.0201535	0.0388963	0.844997	-0.242981
393	unknown	204	15.9063,0	10	172	4.67344e-05	8.40248e-10	1.85929	0.000926883	0.00629731	55619.8	15.7633
529	O-Succinylhomoserine	198	19.204,0	9	294	3.22947e-05	8.40248e-10	1.51222	0.0186195	0.0379178	38434.7	15.2301
77	Analyte 88	192	8.32474,0	13	206	1.23663e-05	1.60366e-05	1.24902	0.0293943	0.0463995	0.771127	-0.374959
41	Analyte 46	191	7.15494,0	15	229	7.73814e-05	0.000124535	1.29419	0.0296145	0.046548	0.621362	-0.686495
265	unknown	191	12.5588,0	12	142	0.000124193	3.42223e-05	1.0165	0.00147816	0.00835271	3.62902	1.85958
577	Analyte 653	186	20.4086,0	3	156	7.10008e-10	8.40248e-10	1.3783	0.0201535	0.0388963	0.844997	-0.242981
236	Analyte 274	182	11.9736,0	7	146	7.10008e-10	1.10901e-05	1.52952	0.0284818	0.04577	6.40215e-05	-13.9311
97	Analyte 114	180	8.8075,0	3	58	7.10008e-10	8.40248e-10	1.3783	0.0201535	0.0388963	0.844997	-0.242981
410	Lyxonic acid, 1,4-lactone	174	16.2674,0	12	71	1.64446e-05	5.56907e-05	1.02644	0.00592426	0.022197	0.295285	-1.75982
351	Analyte 405	170	14.7867,0	5	244	7.10008e-10	0.000219041	1.53226	0.0181213	0.0375764	3.24144e-06	-18.2349
377	Analyte 435	167	15.4484,0	8	313	1.71399e-05	8.40248e-10	1.85879	0.000415294	0.00420747	20398.6	14.3162
507	Analyte 574	167	18.7011,0	10	196	1.69267e-05	8.40248e-10	1.85566	0.0141637	0.0343467	20144.9	14.2981
333	N(epsilon)-Trimethyllysine	166	14.3503,0	8	84	2.17509e-05	5.9091e-05	1.01048	0.0182567	0.0376705	0.368092	-1.44186
518	Analyte 587	158	18.8995,0	15	87	5.03396e-05	2.43676e-05	1.70393	0.000756003	0.00576917	2.06585	1.04673
384	Analyte 442	151	15.6969,0	8	282	7.10008e-10	2.21732e-05	1.51363	0.020293	0.0389803	3.2021e-05	-14.9306
723	Analyte 819	140	24.0047,0	9	435	8.12024e-06	8.40248e-10	1.47243	0.0263628	0.0442167	9664.09	13.2384
178	Analyte 208	120	10.5932,0	7	150	1.03985e-05	8.40248e-10	1.50651	0.0231432	0.0415784	12375.5	13.5952
472	Analyte 536	106	17.8104,0	4	396	7.10008e-10	8.40248e-10	1.3783	0.0201535	0.0388963	0.844997	-0.242981
55	Analyte 62	105	7.46183,0	5	120	6.05285e-06	3.51307e-05	1.14749	0.027152	0.0448109	0.172295	-2.53704
8	Analyte 9	0	6.38167,0	9	147	0.000710636	0.00390325	1.52175	0.00278186	0.0133473	0.182063	-2.45749
9	Analyte 10	0	6.38167,0	12	176	0.000139422	0.000405768	1.19917	0.0351992	0.0512186	0.3436	-1.5412
10	Analyte 11	0	6.38906,0	15	152	0.00087045	0.000486601	1.53612	0.0165035	0.0363763	1.78884	0.839022
13	Analyte 14	0	6.40954,0	9	136	2.40339e-05	8.79526e-05	1.28929	0.0119414	0.0320028	0.27326	-1.87165
18	Analyte 20	0	6.44857,0	7	175	7.10008e-10	1.27362e-05	1.54315	0.0197539	0.0386514	5.57471e-05	-14.1307
28	Analyte 31	0	6.77149,0	14	160	5.50518e-05	9.93206e-05	1.34525	0.0145214	0.0346829	0.554284	-0.851302
29	Analyte 32	0	6.79122,0	15	207	2.00491e-05	3.24997e-05	1.35989	0.0058456	0.0220168	0.616899	-0.696893
31	Analyte 34	0	6.89306,0	15	147	0.00719508	0.0092634	1.37891	0.0102653	0.0298808	0.776721	-0.364531
60	Analyte 68	0	7.61048,0	7	163	9.28261e-06	8.40248e-10	1.47361	0.0286965	0.0459201	11047.5	13.4314
62	Analyte 70	0	7.64667,0	5	147	7.10008e-10	5.10006e-05	1.52544	0.0190234	0.0381858	1.39216e-05	-16.1323
63	Analyte 71	0	7.65433,0	15	225	0.000111698	0.000178014	1.60211	0.00349195	0.0157368	0.627468	-0.672387
65	Analyte 73	0	7.76944,0	15	163	4.6961e-05	7.21768e-05	1.09937	0.0474833	0.0611317	0.650638	-0.620073
74	Analyte 85	0	8.16078,0	15	258	0.00145024	0.00190881	1.51411	0.00233262	0.0116692	0.759762	-0.39638
205	Analyte 239	0	11.1985,0	13	341	3.5972e-06	1.05212e-05	1.08113	0.0103775	0.0300342	0.341902	-1.54835
230	Analyte 267	0	11.8477,0	4	298	7.10008e-10	1.9878e-05	1.52492	0.0288091	0.0459984	3.57183e-05	-14.773
525	Analyte 594	0	19.0534,0	15	318	0.000444422	0.000605917	1.38679	0.0152979	0.035379	0.73347	-0.44719
614	Analyte 695	0	21.2917,0	15	170	0.000202706	6.88911e-05	1.70932	0.0100522	0.0295844	2.94241	1.557
648	Analyte 734	0	22.0437,0	15	259	7.47386e-05	0.000253602	1.51465	0.00453545	0.0187647	0.294709	-1.76264
696	Analyte 791	0	23.3377,0	8	74	4.51712e-05	0.000571334	1.57453	4.74296e-06	0.000261676	0.0790628	-3.66086
706	Analyte 801	0	23.6742,0	10	290	7.34212e-06	4.21495e-05	1.30858	0.00109576	0.00686271	0.174192	-2.52125
735	Analyte 834	0	24.3833,0	3	318	7.10008e-10	8.40248e-10	1.3783	0.0201535	0.0388963	0.844997	-0.242981
815	Analyte 927	0	27.6386,0	3	161	7.10008e-10	8.40248e-10	1.3783	0.0201535	0.0388963	0.844997	-0.242981
844	Analyte 957	0	29.5916,0	15	69	0.000340153	0.00024952	1.46424	0.0353086	0.0513033	1.36323	0.447031
845	Analyte 959	0	29.7914,0	15	69	0.000351869	0.000222397	1.68423	0.0103828	0.0300414	1.58216	0.661897
846	Analyte 960	0	31.3277,0	10	311	2.81949e-05	2.77921e-06	1.57448	0.000116947	0.00191422	10.145	3.34269
851	Analyte 968	0	34.3299,0	15	311	0.00186607	0.000949373	1.78869	0.000706694	0.00559262	1.96559	0.974959
852	Analyte 970	0	34.7918,0	15	313	0.000156754	0.000255183	1.67402	0.00109775	0.00686982	0.614281	-0.703029
