# Supplementary material for: Effect of cold atmospheric plasma treatment on the metabolites of human leukemia cells
Source: Cancer Cell Int. 2019 May 17;19:135. doi: 10.1186/s12935-019-0856-4 (PMC6525389; doi:10.1186/s12935-019-0856-4)
Supplement: Supplementary file 3 — Additional file 3: Table S3. KEGG pathway. [file 12935_2019_856_MOESM3_ESM.xlsx]

## Sheet: file explanation
表头名称	描述
Pathway	该通路的KEGG PATHWAY数据库ID
Description	该通路名称
# compounds (dem)	该通路内差异代谢物的数量
Compounds (dem)	该通路内差异代谢物的KEGG COMPOUND数据库ID
# compounds (all)	该通路内检测到的所有代谢物的数量
Compounds (all)	该通路内检测到的所有代谢物的KEGG COMPOUND数据库ID

## Sheet: Surface-Con
Pathway	Description	# compounds (dem)	Compounds (dem)	# compounds (all)	Compounds (all)
hsa01100	Metabolic pathways - Homo sapiens (human)	42	C00183;C00300;C00148;C00217;C00407;C05519;C00049;C01042;C00137;C00180;C00170;C00245;C00257;C00097;C00047;C00864;C00122;C01089;C01236;C05437;C00064;C00295;C00547;C00328;C00695;C01013;C00880;C00214;C02591;C00144;C00051;C02140;C01514;C00166;C00333;C05443;C12144;C01762;C00680;C06156;C01606;C01118	123	C00183;C00037;C00315;C00300;C00147;C06424;C00148;C00217;C00099;C00407;C05519;C00346;C00794;C00249;C00189;C00049;C01042;C00149;C00137;C00152;C00180;C00170;C00245;C00354;C00327;C00474;C00077;C00257;C00106;C00093;C00242;C02512;C00097;C01157;C00219;C00009;C00047;C00042;C00864;C00208;C00123;C00334;C00085;C00022;C00116;C00209;C00213;C00122;C00178;C01089;C00458;C00055;C00184;C00258;C00750;C00212;C00319;…
hsa02010	ABC transporters - Homo sapiens (human)	11	C00183;C00148;C00407;C00049;C00137;C00245;C00047;C00064;C00051;C00333;C01606	27	C00183;C00037;C00315;C00148;C00407;C00794;C00049;C00137;C00245;C00077;C00093;C00009;C00047;C00208;C00123;C00116;C00064;C00059;C00089;C00243;C05402;C00051;C00121;C00333;C00392;C00188;C01606
hsa01230	Biosynthesis of amino acids - Homo sapiens (human)	10	C00183;C00148;C00407;C00049;C00097;C00047;C00064;C00166;C00680;C01118	25	C00183;C00037;C00148;C00407;C00049;C00152;C00327;C00077;C00097;C00047;C00123;C00022;C00263;C00064;C00493;C00233;C00109;C00166;C00449;C00437;C00680;C00279;C00188;C00624;C01118
hsa00970	Aminoacyl-tRNA biosynthesis - Homo sapiens (human)	7	C00183;C00148;C00407;C00049;C00097;C00047;C00064	11	C00183;C00037;C00148;C00407;C00049;C00152;C00097;C00047;C00123;C00064;C00188
hsa04974	Protein digestion and absorption - Homo sapiens (human)	7	C00183;C00148;C00407;C00049;C00097;C00047;C00064	13	C00183;C00037;C00148;C00099;C00407;C00049;C00152;C00097;C00047;C00123;C00064;C00188;C00483
hsa05230	Central carbon metabolism in cancer - Homo sapiens (human)	7	C00183;C00148;C00407;C00049;C00097;C00122;C00064	16	C00183;C00037;C00148;C00407;C00049;C00149;C00152;C00354;C00097;C00042;C00123;C00085;C00022;C00122;C00665;C00064
hsa01200	Carbon metabolism - Homo sapiens (human)	6	C00049;C00257;C00097;C00122;C01236;C01013	18	C00037;C00049;C00149;C00354;C00257;C00097;C00042;C00085;C00022;C00122;C00184;C00258;C01236;C00198;C00160;C01013;C00988;C00279
hsa00270	Cysteine and methionine metabolism - Homo sapiens (human)	5	C00049;C00170;C00097;C00051;C01118	10	C00049;C00170;C00097;C00022;C00263;C00059;C02989;C00109;C00051;C01118
hsa00770	Pantothenate and CoA biosynthesis - Homo sapiens (human)	5	C00183;C00049;C00097;C00864;C05944	8	C00183;C00099;C00049;C00106;C00097;C00864;C00022;C05944
hsa01210	2-Oxocarboxylic acid metabolism - Homo sapiens (human)	5	C00183;C00407;C00049;C00047;C00166	13	C00183;C00407;C00049;C00077;C00047;C00123;C00022;C00233;C00109;C00166;C00437;C02226;C00624
hsa00230	Purine metabolism - Homo sapiens (human)	4	C00064;C00144;C01762;C04051	12	C00037;C00147;C00242;C01367;C00212;C00064;C00059;C00294;C00144;C00575;C01762;C04051
hsa00240	Pyrimidine metabolism - Homo sapiens (human)	4	C00064;C00295;C01013;C00214	12	C00099;C00106;C00178;C00458;C00055;C00064;C00295;C00299;C01013;C00214;C00105;C00364
hsa00250	Alanine, aspartate and glutamate metabolism - Homo sapiens (human)	4	C00049;C01042;C00122;C00064	8	C00049;C01042;C00152;C00042;C00334;C00022;C00122;C00064
hsa00260	Glycine, serine and threonine metabolism - Homo sapiens (human)	4	C00300;C05519;C00049;C00097	11	C00037;C00300;C05519;C00049;C00097;C00022;C00213;C00258;C00263;C00109;C00188
hsa00360	Phenylalanine metabolism - Homo sapiens (human)	4	C00180;C05598;C00122;C00166	9	C00180;C00042;C05598;C00022;C00122;C00811;C00166;C02505;C05607
hsa04978	Mineral absorption - Homo sapiens (human)	4	C00183;C00148;C00407;C00064	9	C00183;C00037;C00148;C00407;C00152;C00009;C00123;C00064;C00188
hsa00100	Steroid biosynthesis - Homo sapiens (human)	3	C05442;C05437;C05443	6	C00751;C05442;C05437;C05109;C00187;C05443
hsa00220	Arginine biosynthesis - Homo sapiens (human)	3	C00049;C00122;C00064	7	C00049;C00327;C00077;C00122;C00064;C00437;C00624
hsa00410	beta-Alanine metabolism - Homo sapiens (human)	3	C00049;C00864;C01013	9	C00315;C00099;C00049;C00106;C00864;C00334;C00750;C01013;C01073
hsa00650	Butanoate metabolism - Homo sapiens (human)	3	C00122;C01089;C01412	6	C00042;C00334;C00022;C00122;C01089;C01412
hsa00920	Sulfur metabolism - Homo sapiens (human)	3	C00245;C00097;C01118	6	C00245;C00097;C00042;C00263;C00059;C01118
hsa04080	Neuroactive ligand-receptor interaction - Homo sapiens (human)	3	C00049;C00245;C00547	9	C00037;C00099;C00049;C00245;C00334;C00212;C00547;C00735;C00483
hsa00030	Pentose phosphate pathway - Homo sapiens (human)	2	C00257;C01236	7	C00257;C00022;C00258;C01236;C00198;C00121;C00279
hsa00052	Galactose metabolism - Homo sapiens (human)	2	C00137;C00880	10	C00794;C00137;C00085;C00116;C00089;C00243;C05402;C00880;C01132;C00795
hsa00053	Ascorbate and aldarate metabolism - Homo sapiens (human)	2	C00137;C00333	5	C00137;C00022;C00072;C00333;C05422
hsa00120	Primary bile acid biosynthesis - Homo sapiens (human)	2	C00245;C00695	6	C00037;C00245;C05454;C00695;C00187;C03594
hsa00140	Steroid hormone biosynthesis - Homo sapiens (human)	2	C02140;C03917	7	C00523;C02140;C00187;C00735;C03917;C05469;C05476
hsa00190	Oxidative phosphorylation - Homo sapiens (human)	2	C00122;C00013	4	C00009;C00042;C00122;C00013
hsa00280	Valine, leucine and isoleucine degradation - Homo sapiens (human)	2	C00183;C00407	4	C00183;C00407;C00123;C00233
hsa00290	Valine, leucine and isoleucine biosynthesis - Homo sapiens (human)	2	C00183;C00407	8	C00183;C00407;C00123;C00022;C00233;C00109;C00188;C02226
hsa00330	Arginine and proline metabolism - Homo sapiens (human)	2	C00300;C00148	13	C00315;C00300;C00148;C00077;C01877;C01157;C00334;C00022;C00213;C00750;C05942;C02565;C05147
hsa00340	Histidine metabolism - Homo sapiens (human)	2	C00049;C05829	3	C00049;C05829;C00785
hsa00350	Tyrosine metabolism - Homo sapiens (human)	2	C00122;C00547	7	C00042;C00022;C00122;C00547;C03672;C00811;C00483
hsa00430	Taurine and hypotaurine metabolism - Homo sapiens (human)	2	C00245;C00097	3	C00245;C00097;C00022
hsa00471	D-Glutamine and D-glutamate metabolism - Homo sapiens (human)	2	C00217;C00064	2	C00217;C00064
hsa00480	Glutathione metabolism - Homo sapiens (human)	2	C00097;C00051	8	C00037;C00315;C00077;C00097;C00750;C00072;C00051;C05422
hsa00520	Amino sugar and nucleotide sugar metabolism - Homo sapiens (human)	2	C00333;C06156	2	C00333;C06156
hsa00562	Inositol phosphate metabolism - Homo sapiens (human)	2	C00137;C06153	2	C00137;C06153
hsa00760	Nicotinate and nicotinamide metabolism - Homo sapiens (human)	2	C00049;C00122	7	C00049;C00042;C00334;C00022;C00122;C00253;C01596
hsa04024	cAMP signaling pathway - Homo sapiens (human)	2	C01089;C00547	6	C00042;C00334;C01089;C00212;C00547;C00575
hsa04216	Ferroptosis - Homo sapiens (human)	2	C00097;C00051	4	C00097;C00219;C02477;C00051
hsa04742	Taste transduction - Homo sapiens (human)	2	C00547;C00144	8	C00149;C00208;C00334;C00547;C00089;C01451;C00144;C00575
hsa04923	Regulation of lipolysis in adipocytes - Homo sapiens (human)	2	C00547;C02140	6	C00219;C00116;C00212;C00547;C02140;C00575
hsa04976	Bile secretion - Homo sapiens (human)	2	C00695;C00051	7	C00315;C00750;C00695;C00051;C00575;C00187;C00735
hsa04977	Vitamin digestion and absorption - Homo sapiens (human)	2	C00864;C05443	5	C00864;C02477;C00072;C00187;C05443
hsa05200	Pathways in cancer - Homo sapiens (human)	2	C00122;C03917	6	C00149;C00122;C00575;C00187;C00735;C03917
