# Supplementary material for: Effect of cold atmospheric plasma treatment on the metabolites of human leukemia cells
Source: Cancer Cell Int. 2019 May 17;19:135. doi: 10.1186/s12935-019-0856-4 (PMC6525389; doi:10.1186/s12935-019-0856-4)
Supplement: Supplementary file 4 — Additional file 4: Table S4. Pathway analysis. [file 12935_2019_856_MOESM4_ESM.xlsx]

## Sheet: file explanation
表头名称	描述
Pathway	代谢通路名称
Total	该通路中的代谢物个数
Hits	差异代谢物命中该通路的个数
Raw p	代谢通路富集分析的P值
-ln(p)	P值取以e为底的负对数（负自然底对数）
Holm adjust	经Holm-Bonferroni方法进行多重假设检验校正后的P值
FDR	经错误发现率（false discovery rate, FDR）方法进行多重假设检验校正后的P值
Impact	代谢通路拓扑分析的Impact值
Hits Cpd	命中该通路的差异代谢物名称及KEGG ID
Total Cpd	该通路包含的全部代谢物名称及KEGG ID

## Sheet: Surface-Con
Pathway	Total	Hits	Raw p	-ln(p)	Holm adjust	FDR	Impact	Hits Cpd	Total Cpd
Pantothenate and CoA biosynthesis	27	5	0.00058319	7.447	0.046655	0.046655	0.18014	L-Cysteine cpd:C00097; Pantothenic acid cpd:C00864; L-Valine cpd:C00183; Pantothenol cpd:C05944; L-Aspartic acid cpd:C00049	Dephospho-CoA cpd:C00882; Coenzyme A cpd:C00010; Apo-[acyl-carrier-protein] cpd:C03688; Pantetheine 4'-phosphate cpd:C01134; Acyl-carrier protein cpd:C00229; Pantetheine cpd:C00831; 4-Phosphopantothenoylcysteine cpd:C04352; D-Pantothenoyl-L-cysteine cpd:C04079; D-4'-Phosphopantothenate cpd:C03492; L-Cysteine cpd:C00097; Pantothenic acid cpd:C00864; Ureidopropionic acid cpd:C02642; Dihydrouracil c…
Aminoacyl-tRNA biosynthesis	75	7	0.0032124	5.7407	0.25378	0.086378	0.11268	L-Glutamine cpd:C00064; L-Cysteine cpd:C00097; L-Aspartic acid cpd:C00049; L-Valine cpd:C00183; L-Lysine cpd:C00047; L-Isoleucine cpd:C00407; L-Proline cpd:C00148	tRNA(Asn) cpd:C01637; L-Asparagine cpd:C00152; tRNA(His) cpd:C01643; L-Histidine cpd:C00135; tRNA(Phe) cpd:C01648; L-Phenylalanine cpd:C00079; L-Arginine cpd:C00062; tRNA(Arg) cpd:C01636; tRNA(Gln) cpd:C01640; L-Glutamine cpd:C00064; tRNA(Cys) cpd:C01639; L-Cysteine cpd:C00097; tRNA(Gly) cpd:C01642; Glycine cpd:C00037; tRNA(Asp) cpd:C01638; L-Aspartic acid cpd:C00049; tRNA(Ser) cpd:C01650; L-Seri…
Alanine, aspartate and glutamate metabolism	24	4	0.0032392	5.7324	0.25378	0.086378	0.47484	N-Acetyl-L-aspartic acid cpd:C01042; L-Aspartic acid cpd:C00049; L-Glutamine cpd:C00064; Fumaric acid cpd:C00122	N-Acetyl-L-aspartic acid cpd:C01042; 2-Oxosuccinamate cpd:C02362; L-Aspartic acid cpd:C00049; L-Asparagine cpd:C00152; D-Aspartic acid cpd:C00402; Argininosuccinic acid cpd:C03406; Adenylsuccinic acid cpd:C03794; L-Alanine cpd:C00041; Pyruvic acid cpd:C00022; Ureidosuccinic acid cpd:C00438; Succinic acid semialdehyde cpd:C00232; Oxoglutaric acid cpd:C00026; L-Glutamine cpd:C00064; L-Glutamic acid…
Cysteine and methionine metabolism	56	5	0.01525	4.1832	1	0.30499	0.1974	O-Succinyl-L-homoserine cpd:C01118; 5'-Methylthioadenosine cpd:C00170; Glutathione cpd:C00051; L-Cysteine cpd:C00097; L-Aspartic acid cpd:C00049	O-Succinyl-L-homoserine cpd:C01118; 1-Aminocyclopropane-1-carboxylate cpd:C01234; S-Adenosylmethionine cpd:C00019; 2-Oxo-4-methylthiobutanoic acid cpd:C01180; 2-Hydroxy-3-keto-5-methylthiopentenyl-1-phosphate cpd:C15651; 1,2-Dihydroxy-3-keto-5-methylthiopentene cpd:C15606; 2,3-Diketo-5-methylthiopentyl-1-phosphate cpd:C15650; 5-Methylthioribulose 1-phosphate cpd:C04582; 5-Methylthioribose 1-phosp…
Phenylalanine metabolism	45	4	0.029955	3.5081	1	0.36879	0.09621	Phenylpyruvic acid cpd:C00166; Benzoic acid cpd:C00180; Phenylacetylglycine cpd:C05598; Fumaric acid cpd:C00122	4-Hydroxy-2-oxopentanoate cpd:C03589; L-Phenylalanine cpd:C00079; Phenylacetaldehyde cpd:C00601; Phenylacetic acid cpd:C07086; Phenylacetyl-CoA cpd:C00582; 2-Hydroxy-2,4-pentadienoate cpd:C00596; 2-Hydroxy-6-oxonona-2,4-diene-1,9-dioate cpd:C04479; 2-Hydroxy-6-ketononatrienedioate cpd:C12624; 3-(2,3-Dihydroxyphenyl)propanoate cpd:C04044; trans-2,3-Dihydroxycinnamate cpd:C12623; m-Coumaric acid cp…
D-Glutamine and D-glutamate metabolism	11	2	0.0328	3.4173	1	0.36879	0.35294	D-Glutamic acid cpd:C00217; L-Glutamine cpd:C00064	D-Glutamyl-peptide cpd:C02671; D-Glutamine cpd:C00819; UDP-N-acetylmuraminate cpd:C01050; D-Glutamic acid cpd:C00217; UDP-N-acetylmuramoyl-L-alanine cpd:C01212; L-Glutamic acid cpd:C00025; L-Glutamine cpd:C00064; 5-D-Glutamyl-D-glutamyl-peptide cpd:C03933; UDP-N-acetylmuramoyl-L-alanyl-D-glutamate cpd:C00692; Pyrrolidonecarboxylic acid cpd:C02237; Oxoglutaric acid cpd:C00026
beta-Alanine metabolism	28	3	0.036587	3.308	1	0.36879	0.08236	Hydroxypropionic acid cpd:C01013; L-Aspartic acid cpd:C00049; Pantothenic acid cpd:C00864	Beta-Alanyl-CoA cpd:C02335; Acrylyl-CoA cpd:C00894; 3-Hydroxypropionyl-CoA cpd:C05668; Hydroxypropionic acid cpd:C01013; Malonic acid cpd:C00383; Malonyl-CoA cpd:C00083; Malonic semialdehyde cpd:C00222; Beta-Alanine cpd:C00099; beta-Alanyl-L-lysine cpd:C05341; L-Aspartic acid cpd:C00049; N-Acetyl-beta-alanine cpd:C01073; Spermine cpd:C00750; Spermidine cpd:C00315; 4-Aminobutyraldehyde cpd:C00555;…
Glycine, serine and threonine metabolism	48	4	0.036879	3.3001	1	0.36879	0.00071	L-Aspartic acid cpd:C00049; Creatine cpd:C00300; L-Cysteine cpd:C00097; L-Allothreonine cpd:C05519	Betaine aldehyde cpd:C00576; L-Serine cpd:C00065; Ectoine cpd:C06231; Choline cpd:C00114; N-gamma-Acetyldiaminobutyrate cpd:C06442; L-2,4-Diaminobutanoate cpd:C03283; L-Aspartate-semialdehyde cpd:C00441; 3-Phospho-D-glycerate cpd:C00197; Glyceric acid cpd:C00258; Betaine cpd:C00719; Guanidoacetic acid cpd:C00581; Dimethylglycine cpd:C01026; L-Cystathionine cpd:C02291; Glycine cpd:C00037; L-Aspart…
Lysine biosynthesis	32	3	0.051409	2.9679	1	0.41262	0.20685	L-Aspartic acid cpd:C00049; meso-2,6-Diaminoheptanedioate cpd:C00680; L-Lysine cpd:C00047	Diaminopimelic acid cpd:C00666; N-Alpha-ccetyllysine cpd:C12989; N2-Acetyl-L-aminoadipate semialdehyde cpd:C12988; N2-Acetyl-L-aminoadipyl-delta-phosphate cpd:C12987; N2-Acetyl-L-aminoadipate cpd:C12986; Aminoadipic acid cpd:C00956; Oxaloglutarate cpd:C05533; UDP-N-acetylmuramoyl-L-alanyl-D-gamma-glutamyl-meso-2,6-diaminopimelate cpd:C04877; L-Aspartic acid cpd:C00049; L-Aspartyl-4-phosphate cpd:…
Arginine and proline metabolism	77	5	0.051577	2.9647	1	0.41262	0.13394	L-Glutamine cpd:C00064; L-Aspartic acid cpd:C00049; L-Proline cpd:C00148; Creatine cpd:C00300; Fumaric acid cpd:C00122	L-Glutamic-gamma-semialdehyde cpd:C01165; Pyrroline hydroxycarboxylic acid cpd:C04281; L-Glutamine cpd:C00064; Ammonia cpd:C00014; Carbamoylphosphate cpd:C00169; Ornithine cpd:C00077; L-Aspartic acid cpd:C00049; Citrulline cpd:C00327; Argininosuccinic acid cpd:C03406; L-Arginine cpd:C00062; L-Glutamic acid cpd:C00025; N-Acetyl-L-alanine cpd:C00624; N-Acetyl-L-glutamyl 5-phosphate cpd:C04133; N-Ac…
Sulfur metabolism	18	2	0.081046	2.5127	1	0.55461	0.10394	O-Succinyl-L-homoserine cpd:C01118; L-Cysteine cpd:C00097	O-Acetylserine cpd:C00979; Hydrogen sulfide cpd:C00283; Sulfite cpd:C00094; L-Homoserine cpd:C00263; Phosphoadenosine phosphosulfate cpd:C00053; O-Succinyl-L-homoserine cpd:C01118; Adenosine phosphosulfate cpd:C00224; Thiosulfate cpd:C00320; Sulfate cpd:C00059; Trithionate cpd:C01861; L-Serine cpd:C00065; Allocystathionine cpd:C00542; Sulfide cpd:C00087; Acetic acid cpd:C00033; L-Cysteine cpd:C00…
Nitrogen metabolism	39	3	0.083192	2.4866	1	0.55461	0.00067	Taurine cpd:C00245; L-Aspartic acid cpd:C00049; L-Glutamine cpd:C00064	L-Phenylalanine cpd:C00079; L-Tyrosine cpd:C00082; Nitrite cpd:C00088; Formamide cpd:C00488; Ammonia cpd:C00014; Carbamic acid cpd:C01563; Cyanate cpd:C01417; Carbon dioxide cpd:C00011; Hydroxylamine cpd:C00192; L-Tryptophan cpd:C00078; L-threo-3-Methylaspartate cpd:C03618; alpha-Amino acid cpd:C05167; Taurine cpd:C00245; Nitrate cpd:C00244; Ethylnitronate cpd:C18091; Nitroethane cpd:C01837; Nitr…
Taurine and hypotaurine metabolism	20	2	0.097326	2.3297	1	0.59893	0.33094	Taurine cpd:C00245; L-Cysteine cpd:C00097	Taurine cpd:C00245; 2-Hydroxyethanesulfonate cpd:C05123; Sulfoacetaldehyde cpd:C00593; L-Alanine cpd:C00041; Acetyl-CoA cpd:C00024; Pyruvic acid cpd:C00022; Taurocyamine cpd:C01959; Cysteic acid cpd:C00506; L-Cysteine cpd:C00097; Hypotaurine cpd:C00519; Cysteamine cpd:C01678; 3-Sulfinoalanine cpd:C00606; Acetic acid cpd:C00033; Sulfite cpd:C00094; Aminoacetaldehyde cpd:C06735; Sulfoacetate cpd:C1…
Valine, leucine and isoleucine biosynthesis	27	2	0.16006	1.8322	1	0.91464	0.0265	L-Valine cpd:C00183; L-Isoleucine cpd:C00407	(R)-2-Methylmalate cpd:C02612; Pyruvic acid cpd:C00022; Acetyl-CoA cpd:C00024; Citraconic acid cpd:C02226; D-erythro-3-Methylmalate cpd:C06032; L-Threonine cpd:C00188; 3-Methyl-2-oxovaleric acid cpd:C00671; L-Leucine cpd:C00123; (R) 2,3-Dihydroxy-3-methylvalerate cpd:C06007; 2-Isopropylmalic acid cpd:C02504; 3-Isopropylmalate cpd:C04411; Alpha-ketoisovaleric acid cpd:C00141; L-Valine cpd:C00183; …
Pentose phosphate pathway	32	2	0.20839	1.5683	1	1	0.10682	6-Phosphonoglucono-D-lactone cpd:C01236; Gluconic acid cpd:C00257	Ribose 1,5-bisphosphate cpd:C01151; Glucose 6-phosphate cpd:C00668; 2-Keto-3-deoxy-6-phosphogluconic acid cpd:C04442; Deoxyribose cpd:C01801; Deoxyribose 1-phosphate cpd:C00672; Deoxyribose 5-phosphate cpd:C00673; D-Ribulose 5-phosphate cpd:C00117; alpha-D-Ribose 1-phosphate cpd:C00620; D-Ribose cpd:C00121; Sedoheptulose 7-phosphate cpd:C05382; D-Glyceraldehyde 3-phosphate cpd:C00118; D-Ribulose …
Pyrimidine metabolism	60	3	0.21256	1.5485	1	1	0.08299	L-Glutamine cpd:C00064; Thymidine cpd:C00214; Orotic acid cpd:C00295	Uridine 5'-diphosphate cpd:C00015; Thioredoxin cpd:C00342; 3-Oxo-3-ureidopropanoate cpd:C15607; Uridine 5'-monophosphate cpd:C00105; dCTP cpd:C00458; dUMP cpd:C00365; L-Glutamine cpd:C00064; Carbamoylphosphate cpd:C00169; 4,5-Dihydroorotic acid cpd:C00337; Orotidylic acid cpd:C01103; RNA cpd:C00046; Uridine triphosphate cpd:C00075; Cytidine triphosphate cpd:C00063; Uridine cpd:C00299; Dihydrourac…
Propanoate metabolism	35	2	0.2381	1.4351	1	1	0.00145	Hydroxypropionic acid cpd:C01013; L-Valine cpd:C00183	Propanoyl phosphate cpd:C02876; 2-Ketobutyric acid cpd:C00109; Propionic acid cpd:C00163; 2-Methylcitrate cpd:C02225; cis-2-Methylaconitate cpd:C04225; (S)-Methylmalonic acid semialdehyde cpd:C06002; Methylmalonic acid cpd:C02170; Methylmalonyl-CoA cpd:C00683; Propionyl-CoA cpd:C00100; Propinol adenylate cpd:C05983; R-Methylmalonyl-CoA cpd:C01213; Succinic acid cpd:C00042; Methylisocitric acid cp…
Biotin metabolism	11	1	0.257	1.3587	1	1	0	L-Lysine cpd:C00047	Biotin cpd:C00120; Biotinyl-5'-AMP cpd:C05921; Biocytin cpd:C05552; Dethiobiotin cpd:C01909; 7,8-Diaminononanoate cpd:C01037; 8-Amino-7-oxononanoate cpd:C01092; Holo-[carboxylase] cpd:C06250; 6-Carboxyhexanoyl-CoA cpd:C01063; Pimelic acid cpd:C02656; L-Lysine cpd:C00047; Biotinyl-CoA cpd:C01894
Glutathione metabolism	38	2	0.26804	1.3166	1	1	0.23743	Glutathione cpd:C00051; L-Cysteine cpd:C00097	Gamma-Glutamylcysteine cpd:C00669; R-S-Cysteinylglycine cpd:C05729; R-S-Glutathione cpd:C02320; Glutathione cpd:C00051; Oxidized glutathione cpd:C00127; NADP cpd:C00006; NADPH cpd:C00005; Glycine cpd:C00037; L-Cysteine cpd:C00097; L-Glutamic acid cpd:C00025; Cysteinylglycine cpd:C01419; Pyroglutamic acid cpd:C01879; L-Amino acid cpd:C00151; 5-L-Glutamyl-L-alanine cpd:C03740; S-Substituted L-cyste…
Valine, leucine and isoleucine degradation	40	2	0.28801	1.2447	1	1	0	L-Valine cpd:C00183; L-Isoleucine cpd:C00407	Enzyme N6-(lipoyl)lysine cpd:C15972; 2-Methyl-1-hydroxybutyl-ThPP cpd:C15978; Enzyme N6-(dihydrolipoyl)lysine cpd:C15973; 2-Methyl-1-hydroxypropyl-ThPP cpd:C15976; 3-Methyl-1-hydroxybutyl-ThPP cpd:C15974; Acetyl-CoA cpd:C00024; Beta-Leucine cpd:C02486; L-Leucine cpd:C00123; Acetoacetyl-CoA cpd:C00332; Acetoacetic acid cpd:C00164; 3-Hydroxy-3-methylglutaryl-CoA cpd:C00356; 3-Methylcrotonyl-CoA cpd…
Butanoate metabolism	40	2	0.28801	1.2447	1	1	0.02838	Butanal cpd:C01412; Fumaric acid cpd:C00122	3-Butyn-1-ol cpd:C06146; 3-Butyn-1-al cpd:C06145; 3-Butynoate cpd:C06144; (R)-3-Hydroxybutyric acid cpd:C01089; (R)-3-((R)-3-Hydroxybutanoyloxy)butanoate cpd:C04546; Acetoacetic acid cpd:C00164; 3-Hydroxy-3-methylglutaryl-CoA cpd:C00356; Acetyl-CoA cpd:C00024; Acetoacetyl-CoA cpd:C00332; (S)-3-Hydroxybutanoyl-CoA cpd:C01144; 3-Hydroxybutyryl-CoA cpd:C03561; Poly-beta-hydroxybutyrate cpd:C06143; C…
Galactose metabolism	41	2	0.29799	1.2107	1	1	0.04864	D-Galactonate cpd:C00880; Myoinositol cpd:C00137	Galactitol 1-phosphate cpd:C06311; Galactitol cpd:C01697; Stachyose cpd:C01613; D-Tagatose 6-phosphate cpd:C01097; D-Tagatose 1,6-bisphosphate cpd:C03785; 2-Dehydro-3-deoxy-D-galactonate 6-phosphate cpd:C01286; Lactose 6-phosphate cpd:C05396; D-Gal alpha 1->6D-Gal alpha 1->6D-Glucose cpd:C05404; Raffinose cpd:C00492; Sucrose cpd:C00089; Melibiose cpd:C05402; Alpha-Lactose cpd:C00243; D-Galactose …
Nicotinate and nicotinamide metabolism	44	2	0.32777	1.1154	1	1	0	L-Aspartic acid cpd:C00049; Fumaric acid cpd:C00122	(R,S)-Nicotine cpd:C16150; (2R,3S)-2,3-Dimethylmalate cpd:C03652; 2,3-Dimethylmaleate cpd:C00922; Methylitaconate cpd:C02295; 2-Methyleneglutarate cpd:C02930; 2-Formylglutarate cpd:C16159; 6-Oxo-1,4,5,6-tetrahydronicotinate cpd:C04226; 6-Hydroxynicotinic acid cpd:C01020; 2,6-Dihydroxypyridine cpd:C03056; 2,6-Dihydroxypseudooxynicotine cpd:C15986; 6-Hydroxypseudooxynicotine cpd:C01297; (S)-6-Hydro…
Histidine metabolism	44	2	0.32777	1.1154	1	1	0.00031	N-Carbamyl-L-glutamate cpd:C05829; L-Aspartic acid cpd:C00049	4-Imidazolone-5-propionic acid cpd:C03680; Formiminoglutamic acid cpd:C00439; N-Formyl-L-glutamic acid cpd:C01045; L-Glutamic acid cpd:C00025; Urocanic acid cpd:C00785; L-Histidine cpd:C00135; Anserine cpd:C01262; Carnosine cpd:C00386; N-Formimino-L-aspartate cpd:C03409; Imidazoleacetic acid cpd:C02835; Imidazole-4-acetaldehyde cpd:C05130; 1-Methylhistamine cpd:C05127; Methylimidazole acetaldehyd…
Ascorbate and aldarate metabolism	45	2	0.33764	1.0858	1	1	0	Myoinositol cpd:C00137; D-Galacturonate cpd:C00333	Ascorbic acid cpd:C00072; L-Ascorbate 6-phosphate cpd:C16186; L-Galactonate cpd:C15930; L-Gulonolactone cpd:C01040; L-Galactose cpd:C01825; L-Galactose 1-phosphate cpd:C15926; GDP-L-galactose cpd:C02280; GDP-L-gulose cpd:C15925; Guanosine diphosphate mannose cpd:C00096; Myoinositol cpd:C00137; D-Glucuronic acid cpd:C00191; Uridine diphosphate glucuronic acid cpd:C00167; Uridine diphosphate glucos…
Cyanoamino acid metabolism	16	1	0.35115	1.0465	1	1	0	L-Aspartic acid cpd:C00049	alpha-Aminopropiononitrile cpd:C05714; gamma-Amino-gamma-cyanobutanoate cpd:C05715; Hydrogen cyanide cpd:C01326; L-Aspartic acid cpd:C00049; 3-Cyano-L-alanine cpd:C02512; L-Asparagine cpd:C00152; Beta-Aminopropionitrile cpd:C05670; Glycine cpd:C00037; Monocarboxylic acid amide cpd:C03620; Alanine cpd:C01401; DL-Glutamate cpd:C00302; Formamide cpd:C00488; gamma-Glutamyl-beta-cyanoalanine cpd:C0571…
Primary bile acid biosynthesis	47	2	0.35724	1.0293	1	1	0.00849	Taurine cpd:C00245; Cholic acid cpd:C00695	Cholesterol cpd:C00187; Cholest-5-ene-3beta,26-diol cpd:C15610; 25-Hydroxycholesterol cpd:C15519; 7 alpha,26-Dihydroxy-4-cholesten-3-one cpd:C17336; 4-Cholesten-7alpha,12alpha-diol-3-one cpd:C17339; 7a-Hydroxy-cholestene-3-one cpd:C05455; 7a,12a-Dihydroxy-5b-cholestan-3-one cpd:C05453; 5-b-Cholestane-3a ,7a ,12a-triol cpd:C05454; (25R)-3alpha,7alpha,12alpha-Trihydroxy-5beta-cholestan-26-oyl-CoA c…
Starch and sucrose metabolism	50	2	0.38626	0.95124	1	1	0	Sucrose 6-phosphate cpd:C02591; D-Galacturonate cpd:C00333	1,4-beta-D-Glucan cpd:C00760; Cellobiose cpd:C00185; beta-D-Fructose cpd:C02336; Trehalose 6-phosphate cpd:C00689; 1,4-beta-D-Xylan cpd:C02352; Sucrose-6-phosphate cpd:C16688; Sucrose cpd:C00089; D-Glucoside cpd:C01798; 1,3-beta-D-Glucan cpd:C00965; UDP-D-Xylose cpd:C00190; Sucrose 6-phosphate cpd:C02591; GDP-glucose cpd:C00394; Uridine diphosphate glucuronic acid cpd:C00167; Uridine diphosphate …
Citrate cycle (TCA cycle)	20	1	0.41792	0.87246	1	1	0.01684	Fumaric acid cpd:C00122	Succinic acid cpd:C00042; Oxoglutaric acid cpd:C00026; Enzyme N6-(dihydrolipoyl)lysine cpd:C15973; Thiamine pyrophosphate cpd:C00068; Enzyme N6-(lipoyl)lysine cpd:C15972; 3-carboxy-1-hydroxypropylthiamine diphosphate cpd:C05381; Succinyl-CoA cpd:C00091; Oxalosuccinic acid cpd:C05379; Isocitric acid cpd:C00311; Oxalacetic acid cpd:C00036; Acetyl-CoA cpd:C00024; L-Malic acid cpd:C00149; cis-Aconiti…
Caffeine metabolism	21	1	0.43353	0.8358	1	1	0	Xanthosine cpd:C01762	Paraxanthine cpd:C13747; 1-Methylxanthine cpd:C16358; Theophylline cpd:C07130; 1,3,7-Trimethyluric acid cpd:C16361; Caffeine cpd:C07481; 3-Methylxanthine cpd:C16357; Theobromine cpd:C07480; 7-Methylxanthine cpd:C16353; 7-Methylxanthosine cpd:C16352; Xanthosine cpd:C01762; 5-Acetylamino-6-formylamino-3-methyluracil cpd:C16365; 3,6,8-Trimethylallantoin cpd:C16362; 1-Methyluric acid cpd:C16359; Xant…
Purine metabolism	92	3	0.44601	0.80741	1	1	0.02898	L-Glutamine cpd:C00064; Xanthosine cpd:C01762; Guanosine monophosphate cpd:C00144	Guanosine diphosphate cpd:C00035; Xanthine cpd:C00385; Ureidoglycine cpd:C02091; Allantoic acid cpd:C00499; (S)-Ureidoglycolic acid cpd:C00603; Carbamoylphosphate cpd:C00169; D-Ribulose 5-phosphate cpd:C00117; Phosphoribosyl pyrophosphate cpd:C00119; L-Glutamine cpd:C00064; 5-Phosphoribosylamine cpd:C03090; Glycineamideribotide cpd:C03838; Phosphoribosylformylglycineamidine cpd:C04640; AICAR cpd:…
Thiamine metabolism	24	1	0.47792	0.73832	1	1	0	L-Cysteine cpd:C00097	L-Tyrosine cpd:C00082; Iminoglycine cpd:C15809; C15815 cpd:C15815; 1-Deoxy-D-xylulose 5-phosphate cpd:C11437; Glycine cpd:C00037; C15814 cpd:C15814; [Enzyme]-S-sulfanylcysteine cpd:C15812; C15813 cpd:C15813; [Enzyme]-cysteine cpd:C15811; L-Cysteine cpd:C00097; C15810 cpd:C15810; 5-Aminoimidazole ribonucleotide cpd:C03373; Thiamine cpd:C00378; Thiamine monophosphate cpd:C01081; Thiamin triphosphat…
Sphingolipid metabolism	25	1	0.49194	0.7094	1	1	0	Phytosphingosine cpd:C12144	Sphinganine cpd:C00836; Phytoceramide cpd:C12145; Ceramide cpd:C00195; Ceramide 1-phosphate cpd:C02960; Sphingosine 1-phosphate cpd:C06124; Sphinganine 1-phosphate cpd:C01120; Dihydroceramide cpd:C12126; Phytosphingosine cpd:C12144; SM cpd:C00550; Sphingosine cpd:C00319; Palmityl-CoA cpd:C00154; L-Serine cpd:C00065; 3-Dehydrosphinganine cpd:C02934; Galabiosylceramide cpd:C06126; Galactosylceramid…
Phenylalanine, tyrosine and tryptophan biosynthesis	27	1	0.51888	0.65608	1	1	0	Phenylpyruvic acid cpd:C00166	Shikimic acid cpd:C00493; Quinate cpd:C00296; 5-O-(1-Carboxyvinyl)-3-phosphoshikimate cpd:C01269; Indoleglycerol phosphate cpd:C03506; Indole cpd:C00463; 1-(2-Carboxyphenylamino)-1-deoxy-D-ribulose 5-phosphate cpd:C01302; N-(5-Phospho-D-ribosyl)anthranilate cpd:C04302; Chorismate cpd:C00251; Prephenate cpd:C00254; Phenylpyruvic acid cpd:C00166; L-Phenylalanine cpd:C00079; L-Arogenate cpd:C00826; …
Vitamin B6 metabolism	32	1	0.58023	0.54433	1	1	0.00798	D-Glutamic acid cpd:C00217	D-Glyceraldehyde 3-phosphate cpd:C00118; D-Ribulose 5-phosphate cpd:C00199; Pyridoxamine cpd:C00534; 3-Amino-2-oxopropyl phosphate cpd:C11638; O-Phospho-4-hydroxy-L-threonine cpd:C06055; 4-Phospho-D-erythronate cpd:C03393; D-Erythrose 4-phosphate cpd:C00279; 3-Hydroxy-4-hydroxymethyl-2-methylpyridine-5-carboxylate cpd:C04773; Pyridoxine cpd:C00314; Pyridoxamine 5'-phosphate cpd:C00647; Oxoglutari…
Methane metabolism	34	1	0.60255	0.50658	1	1	0	N-Methyl-L-glutamate cpd:C01046	5,10-Methylenetetrahydromethanopterin cpd:C04377; Formaldehyde cpd:C00067; 5,6,7,8-Tetrahydromethanopterin cpd:C01217; 5-Formyl-5,6,7,8-tetrahydromethanopterin cpd:C01274; Methanofuran cpd:C00862; 5,10-Methenyltetrahydromethanopterin cpd:C04330; S-Formylglutathione cpd:C01031; 5,10-Methylene-THF cpd:C00143; Glycine cpd:C00037; H+ cpd:C00080; Hydrogen cpd:C00282; Carbon dioxide cpd:C00011; Formic …
Tyrosine metabolism	76	2	0.6076	0.49824	1	1	0.03812	Norepinephrine cpd:C00547; Fumaric acid cpd:C00122	L-Dopachrome cpd:C01693; Normetanephrine cpd:C05589; 3-Methoxy-4-hydroxyphenylglycolaldehyde cpd:C05583; Norepinephrine cpd:C00547; Epinephrine cpd:C00788; 3,4-Dihydroxymandelate cpd:C05580; 3,4-Dihydroxymandelaldehyde cpd:C05577; 3,4-Dihydroxyphenylglycol cpd:C05576; Metanephrine cpd:C05588; Dopamine cpd:C03758; 3,4-Dihydroxyphenylacetaldehyde cpd:C04043; 3,4-Dihydroxybenzeneacetic acid cpd:C011…
Inositol phosphate metabolism	39	1	0.65338	0.4256	1	1	0.13703	Myoinositol cpd:C00137	1-Phosphatidyl-1D-myo-inositol 5-phosphate cpd:C11557; 1-Phosphatidyl-D-myo-inositol cpd:C04637; Inositol 1,4,5-trisphosphate cpd:C01245; 1D-Myo-inositol 1,4,5,6-tetrakisphosphate cpd:C11555; Phosphatidylinositol-3,4,5-trisphosphate cpd:C05981; Inositol 1,3,4,5-tetraphosphate cpd:C01272; Inositol 1,3,4-trisphosphate cpd:C01243; Myo-inositol hexakisphosphate cpd:C01204; 1D-Myo-inositol 1,3,4,6-tet…
Amino sugar and nucleotide sugar metabolism	88	2	0.68786	0.37417	1	1	0.00091	alpha-D-Glucosamine 1-phosphate cpd:C06156; D-Galacturonate cpd:C00333	UDP-4-dehydro-6-deoxy-D-glucose cpd:C04089; UDP-4-keto-rhamnose cpd:C17328; Uridine diphosphate glucose cpd:C00029; D-Glucuronic acid cpd:C00191; D-Glucuronic acid 1-phosphate cpd:C05385; 1-Phospho-alpha-D-galacturonate cpd:C04037; Uridine diphosphate glucuronic acid cpd:C00167; N-Acetyl-D-glucosamine cpd:C00140; N-Acetyl-D-Glucosamine 6-Phosphate cpd:C00357; N-Acetyl-alpha-D-glucosamine 1-phosph…
Lysine degradation	47	1	0.72169	0.32615	1	1	0.14675	L-Lysine cpd:C00047	D-Lysine cpd:C00739; 2,5-Diaminohexanoate cpd:C05161; L-Lysine cpd:C00047; delta1-Piperideine-2-carboxylate cpd:C04092; Saccharopine cpd:C00449; 4-Trimethylammoniobutanoic acid cpd:C01181; 4-Trimethylammoniobutanal cpd:C01149; N6,N6,N6-Trimethyl-L-lysine cpd:C03793; Protein N6,N6,N6-trimethyl-L-lysine cpd:C05546; Protein N6-methyl-L-lysine cpd:C05544; Protein lysine cpd:C02188; 5-Hydroxylysine cp…
Fatty acid metabolism	50	1	0.74374	0.29607	1	1	0	1-Hexadecanol cpd:C00823	Palmityl-CoA cpd:C00154; Tetradecanoyl-CoA cpd:C02593; Lauroyl-CoA cpd:C01832; Decanoyl-CoA (n-C10:0CoA) cpd:C05274; Octanoyl-CoA cpd:C01944; Hexanoyl-CoA cpd:C05270; Butanoyl-CoA cpd:C00136; Acetyl-CoA cpd:C00024; (S)-3-Hydroxybutanoyl-CoA cpd:C01144; Acyl-carrier protein cpd:C00229; Long-chain fatty acid cpd:C00638; cis,cis-3,6-Dodecadienoyl-CoA cpd:C05280; (S)-Hydroxyhexanoyl-CoA cpd:C05268; (…
Steroid hormone biosynthesis	99	2	0.74936	0.28854	1	1	0.02969	Corticosterone cpd:C02140; Dihydrotestosterone cpd:C03917	Cortisol cpd:C00735; 19-Oxoandrost-4-ene-3,17-dione cpd:C05297; Aldosterone cpd:C01780; 18-Hydroxycorticosterone cpd:C01124; 11-Dehydrocorticosterone cpd:C05490; 19-Hydroxyandrost-4-ene-3,17-dione cpd:C05290; 19-Hydroxytestosterone cpd:C05294; 19-Oxotestosterone cpd:C05295; Cholesterol cpd:C00187; 20a,22b-Dihydroxycholesterol cpd:C05501; 20 alpha-Hydroxycholesterol cpd:C05500; 17a,20a-Dihydroxych…
Pentose and glucuronate interconversions	53	1	0.76406	0.26911	1	1	0.01751	D-Galacturonate cpd:C00333	Pectic acid cpd:C00470; 3-Dehydro-L-gulonate 6-phosphate cpd:C14899; 3-Dehydro-L-gulonate cpd:C00618; 3-Methoxy-4-hydroxyphenylglycol glucuronide cpd:C03033; D-arabino-Hex-3-ulose 6-phosphate cpd:C06019; D-Ribulose 5-phosphate cpd:C00199; L-Arabinose cpd:C00259; L-Arabitol cpd:C00532; L-Ribulose cpd:C00508; Ribitol cpd:C00474; D-Ribulose cpd:C00309; L-Ribulose 5-phosphate cpd:C01101; D-Ribitol 5-…
Tryptophan metabolism	79	1	0.88522	0.12192	1	1	0.03496	L-Kynurenine cpd:C00328	L-Tryptophan cpd:C00078; Indoleacrylic acid cpd:C00331; 5-Hydroxy-L-tryptophan cpd:C00643; Melatonin cpd:C01598; N-Acetylserotonin cpd:C00978; Serotonin cpd:C00780; 5-Hydroxyindoleacetic acid cpd:C05635; 5-Hydroxykynurenamine cpd:C05638; 5-Hydroxykynurenine cpd:C05651; Indole cpd:C00463; N-Acetylindoxyl cpd:C02298; L-Formylkynurenine cpd:C02700; 2,3-Dihydroxyindole cpd:C02775; 2-Aminobenzoic acid…
